# Supplementary material for: Spatial and temporal characterization of the rich fraction of plastid DNA present in the nuclear genome of Moringa oleifera reveals unanticipated complexity in NUPTs´ formation
Source: BMC Genomics. 2024 Jan 15;25:60. doi: 10.1186/s12864-024-09979-5 (PMC10789010; doi:10.1186/s12864-024-09979-5)
Supplement: Supplementary file 8 — Supplemental Tables. [file 12864_2024_9979_MOESM8_ESM.xlsx]

## Sheet: Supplemental Table S1
Supplemental Table S1: Distribution of NUPTs across the moringa nuclear genome.
Scaffold	Number of NUPTs	Total NUPT size (bp)	Mean NUPT size (bp)	Mean NUPT percent identity (%)
Chr1	1.072	2,461,465	2,296.14	90.72
Chr2	97	23.072	237.86	85.74
Chr3	126	26.657	211.56	87.74
Chr4	381	450.777	1,183.14	90.04
Chr5	903	2,171,098	2,404.32	92.35
Chr6	581	1,624,158	2,795.45	93.15
Chr7	376	388.767	1,033.95	87.12
Chr8	69	13.669	198.10	86.78
Chr9	178	180.207	1,012.40	88.47
Chr10	523	1,416,401	2,708.22	91.84
Chr11	156	60.86	390.13	88.49
Chr12	139	42.075	302.70	87.76
Chr13	118	42.457	359.81	87.59
Chr14	93	26.815	288.33	83.73
Scaf15	4	358	89.50	80.74
Scaf16	4	432	108	78.24
Scaf17	4	462	115.50	77.49
Scaf19	2	708	354	93.50
Scaf20	2	212	106	78.30
Scaf22	6	692	115.33	77.17
Scaf28	2	212	106	78.30
Scaf31	2	232	116	78.45
Scaf32	21	197.295	9.395	96.98
Scaf34	2	212	106	79.25
Scaf36	2	212	106	78.30
Scaf44	6	442	73.67	82.74
Scaf45	2	212	106	79.25
Scaf47	2	214	107	78.50
Scaf50	22	134.448	6,111.27	95.24
Scaf51	25	152.065	6,082.60	95.32
Scaf55	2	212	106	80.19
Scaf62	2	230	115	77.39
Scaf63	4	460	115	77.39
Scaf64	5	493	98.60	81.91
Scaf65	2	230	115	77.39
Scaf68	2	230	115	77.39
Scaf70	2	232	116	78.45
Scaf73	2	212	106	78.30
Scaf74	2	212	106	78.30
Scaf75	6	10.27	1,711.67	82.61
Scaf76	6	642	107	78.50
Scaf79	4	442	110.50	78.32
Scaf83	2	208	104	78.85
Scaf85	2	212	106	78.30
Scaf86	2	230	115	77.39
Scaf88	2	212	106	79.25
Scaf89	2	230	115	77.39
Scaf95	6	696	116	77.30
Scaf101	2	212	106	78.30
Scaf102	35	97.825	2.795	95.12
Scaf103	18	64.746	3.597	95.90
Scaf107	2	214	107	78.50
Scaf115	2	212	106	78.30
Scaf120	3	688	229.33	93.94
Scaf129	2	210	105	78.09
Scaf130	2	214	107	78.50
Scaf133	2	212	106	78.30
Scaf134	2	218	109	77.98
Scaf135	2	232	116	76.72
Scaf136	2	212	106	79.25
Scaf137	4	548	137	92.83
Scaf139	4	360	90	80.98
Scaf155	2	212	106	78.30
Scaf158	2	212	106	78.30
Scaf168	2	212	106	78.30
Scaf171	2	212	106	78.30
Scaf173	20	42.626	2,131.30	93.95
Scaf174	2	230	115	77.39
Scaf180	2	230	115	77.39
Scaf184	2	230	115	77.39
Scaf195	2	212	106	78.30
Scaf205	4	444	111	77.94
Scaf219	2	220	110	78.18
Scaf242	13	42.28	3,252.31	91.49
Scaf243	13	48.326	3,717.38	90.33
Scaf258	2	230	115	77.39
Scaf259	2	234	117	76.92
Scaf262	4	460	115	77.39
Scaf264	2	1.302	651	94.78
Scaf275	8	10.03	1,253.75	98.88
Scaf280	2	214	107	78.50
Scaf284	2	214	107	77.57
Scaf289	5	23.251	4,650.20	96.04
Scaf293	2	212	106	78.30
Scaf299	2	230	115	77.39
Scaf305	2	176	88	100
Scaf308	2	212	106	78.30
Scaf314	2	212	106	78.30
Scaf323	2	128	64	84.38
Scaf332	2	212	106	78.30
Scaf337	2	214	107	78.50
Scaf339	2	210	105	78.09
Scaf342	2	212	106	78.30
Scaf352	2	230	115	77.39
Scaf366	2	212	106	78.30
Scaf398	3	5.258	1,752.67	88.25
Scaf424	2	212	106	78.30
Scaf436	4	312	78	83.43
Scaf460	5	510	102	87.73
Scaf485	2	212	106	78.30
Scaf500	2	230	115	77.39
Scaf522	4	1.379	344.75	95.92
Scaf591	1	119	119	93.28
Scaf648	1	71	71	97.18
Scaf662	2	206	103	85.44
Scaf676	1	83	83	86.75

## Sheet: Supplemental Table S2
Supplemental Table S2: Summary statistics for NUPTs detected in the previously published versions of the moringa nuclear genome partitioned by formation episodes .
Nuclear genome version	NUPT formation episode	Number of NUPTs	Percentage of NUPTs (%)	Total NUPT size (bp)	Percentage of total NUPT size (%)	NUPT percent identity range (%)	Mean NUPT percent identity (%)	Median NUPT percent identity (%)	NUPT size range (bp)	Mean NUPT size (bp)	Median NUPT size (bp)
Shyamli, et al., 2021	I	1,208	19.13	398,379	2.99	72.37-83	79.06	78	66-4,991	329.78	116
	II	4,493	71.15	12,581,446	94.27	87.90-100	93.17	93	33-91,427	2,800.23	962
AOCC v1	I	408	8.32	193,247	2.10	70.62-83	79.66	80	71-4,987	473.64	157
	II	3,980	81.16	8,539,253	92.67	88.65-100	93.63	93	34-24,143	2,145.54	791
Tian, et al., 2015	I	742	4.78	335,878	2.77	72.281-85	81.17	82	60-5,005	452.67	215
	II	12,468	80.25	9,382,640	77.48	91.05-100	94.69	94	33-14,972	752.54	490

## Sheet: Supplemental Table S3
Supplemental Table S3: Results of the correlation analysis between NUPTs’ sequence identity and size performed on previously published versions of the moringa nuclear genome partitioned by formation episode.
Nuclear genome version	Method	Correlation coefficient	P	Episode
Shyamli, et al., 2021	Kendall's rank correlation tau	-0.01	0.67	I
	Spearman's rank correlation rho	0.05	0.11	I
	Kendall's rank correlation tau	-0.04	1.11 x 10-5	II
	Spearman's rank correlation rho	-0.07	3.19 x 10-6	II
AOCC v1	Kendall's rank correlation tau	0.11	1.43 x 10-3	I
	Spearman's rank correlation rho	0.19	1.22 x 10-4	I
	Kendall's rank correlation tau	-0.16	2.21 x 10-52	II
	Spearman's rank correlation rho	-0.25	2.21 x 10-57	II
Tian, et al., 2015	Kendall's rank correlation tau	0.06	0.02	I
	Spearman's rank correlation rho	0.11	2.38 x 10-3	I
	Kendall's rank correlation tau	-0.28	< 2.2 x 10-16	II
	Spearman's rank correlation rho	-0.39	< 2.2 x 10-16	II

## Sheet: Supplemental Table S4
Supplemental Table S4: Summary of NUPT clusters detected in the moringa nuclear genome.
Cluster	Start	End	Cluster size (bp)	Mean NUPT size (bp)	Mean NUPT percent identity (%)	Number of NUPTs-I	Number of NUPTs-II	Number of unclassified NUPTs	Total number of NUPTs
Chr1-cluster-1	1,190,412	1,191,102	690	230.33	95.36	0	3	0	3
Chr1-cluster-2	4,734,981	4,738,042	3.061	177.50	91.19	0	4	0	4
Chr1-cluster-3	7,177,365	7,179,038	1.673	575.50	82.02	1	0	1	2
Chr1-cluster-4	7,900,532	7,900,905	373	182.50	85.82	0	0	2	2
Chr1-cluster-5	9,943,437	9,943,628	191	96	94.38	0	2	0	2
Chr1-cluster-6	11,050,815	11,052,508	1.693	566.67	91.12	0	3	0	3
Chr1-cluster-7	11,448,368	11,449,228	860	211.50	83.06	1	0	1	2
Chr1-cluster-8	13,584,314	13,585,448	1.134	583	91.35	0	2	0	2
Chr1-cluster-9	15,808,126	15,808,434	308	100	82.64	1	0	1	2
Chr1-cluster-10	16,022,601	16,023,813	1.212	241.50	85.19	1	1	0	2
Chr1-cluster-11	17,507,153	17,507,476	323	131.50	88.11	0	1	1	2
Chr1-cluster-12	21,001,348	21,001,537	189	88.50	86.50	0	0	2	2
Chr1-cluster-13	24,151,333	24,152,569	1.236	188.25	90.93	0	4	0	4
Chr1-cluster-14	24,766,555	24,772,295	5.74	2,497.50	92.53	0	2	0	2
Chr1-cluster-15	26,879,126	26,883,668	4.542	1,119.25	90.13	0	3	1	4
Chr1-cluster-16	26,938,690	26,947,712	9.022	2,151.50	91.60	0	2	0	2
Chr1-cluster-17	27,024,037	27,026,832	2.795	1,406.50	91.43	0	2	0	2
Chr1-cluster-18	27,055,133	27,060,649	5.516	2,773.50	91.50	0	2	0	2
Chr1-cluster-19	27,066,666	27,070,052	3.386	1.133	90.99	0	3	0	3
Chr1-cluster-20	27,083,946	27,094,255	10.309	2,064.80	92.19	0	5	0	5
Chr1-cluster-21	27,187,677	27,191,995	4.318	1.408	91.32	0	3	0	3
Chr1-cluster-22	27,225,012	27,245,364	20.352	1,900.22	91.41	0	8	1	9
Chr1-cluster-23	27,256,590	27,265,121	8.531	2.147	90.04	0	3	1	4
Chr1-cluster-24	27,296,941	27,300,675	3.734	692	92.27	0	2	0	2
Chr1-cluster-25	27,322,345	27,330,666	8.321	2,775.67	89.94	0	2	1	3
Chr1-cluster-26	27,404,491	27,407,404	2.913	1.468	92.18	0	2	0	2
Chr1-cluster-27	27,546,029	27,557,707	11.678	3,647.33	91.72	0	3	0	3
Chr1-cluster-28	27,585,354	27,589,925	4.571	1,485.33	91.95	0	3	0	3
Chr1-cluster-29	27,620,078	27,622,195	2.117	1,057.50	92.59	0	2	0	2
Chr1-cluster-30	27,666,126	27,680,996	14.87	2,467.17	91.54	0	6	0	6
Chr1-cluster-31	27,704,754	27,713,908	9.154	1,815.40	91.49	0	4	1	5
Chr1-cluster-32	27,758,988	27,772,292	13.304	4,458.33	91.94	0	3	0	3
Chr1-cluster-33	27,800,882	27,802,496	1.614	518.67	92.28	0	3	0	3
Chr1-cluster-34	27,853,273	27,860,715	7.442	1,846.25	90.85	0	3	1	4
Chr1-cluster-35	27,904,153	27,911,214	7.061	3.573	92.22	0	2	0	2
Chr1-cluster-36	27,939,203	27,940,885	1.682	819	90.44	0	2	0	2
Chr1-cluster-37	27,985,461	27,989,758	4.297	1,440.67	89.92	0	2	1	3
Chr1-cluster-38	28,011,448	28,014,108	2.66	878.33	90.34	0	3	0	3
Chr1-cluster-39	28,036,016	28,048,227	12.211	2,827.50	92.21	0	4	0	4
Chr1-cluster-40	28,197,490	28,206,868	9.378	1,869.40	91.46	0	5	0	5
Chr1-cluster-41	28,226,751	28,230,311	3.56	1,195.33	93.26	0	3	0	3
Chr1-cluster-42	28,272,948	28,287,836	14.888	2.987	90.90	0	5	0	5
Chr1-cluster-43	28,309,936	28,315,258	5.322	2,678.50	92.30	0	2	0	2
Chr1-cluster-44	28,348,560	28,350,220	1.66	804.50	91.25	0	2	0	2
Chr1-cluster-45	28,367,345	28,384,005	16.66	5,595.33	91.61	0	3	0	3
Chr1-cluster-46	28,393,412	28,399,453	6.041	3.03	92	0	2	0	2
Chr1-cluster-47	28,414,185	28,423,629	9.444	1,562.50	90.03	0	2	2	4
Chr1-cluster-48	28,444,198	28,454,901	10.703	1,521.86	91.94	0	7	0	7
Chr1-cluster-49	28,505,756	28,526,693	20.937	4,290.75	91.24	0	4	0	4
Chr1-cluster-50	28,547,500	28,556,253	8.753	1,720.75	90.60	0	3	1	4
Chr1-cluster-51	28,612,072	28,613,767	1.695	820.50	90.57	0	2	0	2
Chr1-cluster-52	28,620,502	28,625,411	4.909	277.25	93.27	0	4	0	4
Chr1-cluster-53	28,640,533	28,643,396	2.863	1,441.50	85.62	0	0	2	2
Chr1-cluster-54	28,649,473	28,660,719	11.246	5,642.50	92.31	0	2	0	2
Chr1-cluster-55	29,372,390	29,373,929	1.539	242.50	90.04	0	1	1	2
Chr1-cluster-56	30,067,771	30,068,934	1.163	386	85.73	0	0	2	2
Chr10-cluster-1	1,635,883	1,636,295	412	211.50	78.47	2	0	0	2
Chr10-cluster-2	4,702,403	4,705,630	3.227	1,627.50	91.16	0	2	0	2
Chr10-cluster-3	4,907,559	4,930,769	23.21	3,267.83	92.89	0	6	0	6
Chr10-cluster-4	5,077,110	5,083,348	6.238	2,942.50	92.73	0	2	0	2
Chr10-cluster-5	5,119,927	5,131,592	11.665	5.867	94.01	0	2	0	2
Chr10-cluster-6	5,149,771	5,171,617	21.846	3,133.86	93.83	0	7	0	7
Chr10-cluster-7	5,339,193	5,344,712	5.519	2,735.50	97.21	0	2	0	2
Chr10-cluster-8	5,359,589	5,406,518	46.929	4,342.22	92.40	0	9	0	9
Chr10-cluster-9	5,468,293	5,476,566	8.273	1.88	92.80	0	3	0	3
Chr10-cluster-10	5,629,418	5,640,326	10.908	5.493	92.56	0	2	0	2
Chr10-cluster-11	5,705,203	5,721,005	15.802	3,108.50	96.92	0	4	0	4
Chr10-cluster-12	5,774,726	5,798,297	23.571	9,816.50	93.95	0	2	0	2
Chr10-cluster-13	5,821,463	5,841,252	19.789	6,632.67	91.86	0	3	0	3
Chr10-cluster-14	5,864,571	5,879,093	14.522	3,667.25	93.54	0	4	0	4
Chr10-cluster-15	9,931,613	9,931,735	122	61.50	98.33	0	2	0	2
Chr10-cluster-16	10,040,996	10,041,504	508	257	85.02	0	0	2	2
Chr10-cluster-17	11,170,381	11,170,602	221	95	81.14	1	0	1	2
Chr11-cluster-1	1,832,790	1,833,302	512	117	83.91	1	0	1	2
Chr11-cluster-2	2,460,765	2,461,047	282	107.50	84.63	0	0	2	2
Chr11-cluster-3	4,199,102	4,205,397	6.295	288.57	87.37	1	2	4	7
Chr11-cluster-4	4,214,712	4,219,232	4.52	564	88.10	0	2	1	3
Chr11-cluster-5	4,584,278	4,586,620	2.342	224	84.38	1	0	1	2
Chr11-cluster-6	7,144,156	7,153,116	8.96	832.33	89.01	0	2	1	3
Chr11-cluster-7	9,355,964	9,359,094	3.13	150.80	95.31	0	5	0	5
Chr11-cluster-8	11,071,908	11,074,932	3.024	1,514.50	86.89	0	0	2	2
Chr12-cluster-1	7,272,325	7,272,947	622	309.50	85.66	0	1	1	2
Chr12-cluster-2	8,181,688	8,182,427	739	246.33	80.34	2	0	1	3
Chr12-cluster-3	11,008,736	11,008,950	214	102.50	92.34	0	1	1	2
Chr12-cluster-4	11,455,054	11,455,500	446	227.50	90.27	0	1	1	2
Chr12-cluster-5	11,556,911	11,559,886	2.975	297.86	91.14	0	6	1	7
Chr12-cluster-6	11,900,151	11,904,330	4.179	363.30	86.73	3	5	2	10
Chr12-cluster-7	12,376,866	12,377,033	167	84.50	88.16	0	2	0	2
Chr12-cluster-8	12,823,070	12,826,280	3.21	146	84.48	2	1	0	3
Chr13-cluster-1	2,699,727	2,711,441	11.714	439.56	83.79	3	0	6	9
Chr13-cluster-2	2,732,115	2,733,748	1.633	537.67	83.76	1	0	2	3
Chr13-cluster-3	5,439,479	5,441,190	1.711	326.75	91.38	0	4	0	4
Chr13-cluster-4	8,120,297	8,120,690	393	199	89.77	0	2	0	2
Chr13-cluster-5	11,098,462	11,098,905	443	226.50	81.59	1	0	1	2
Chr14-cluster-1	46.605	51.038	4.433	307	80.96	1	0	1	2
Chr14-cluster-2	69.109	72.154	3.045	245.40	77.70	5	0	0	5
Chr14-cluster-3	244.823	249.302	4.479	93.50	81.91	1	0	1	2
Chr14-cluster-4	257.306	258.856	1.55	90.25	85.72	2	1	1	4
Chr14-cluster-5	290.319	301.687	11.368	213.86	85.41	3	3	1	7
Chr14-cluster-6	323.431	324.644	1.213	389	89.62	0	2	0	2
Chr14-cluster-7	330.718	331.606	888	97	92.27	0	2	0	2
Chr14-cluster-8	377.051	380.44	3.389	1,695.50	99.89	0	2	0	2
Chr2-cluster-1	1,529,019	1,530,500	1.481	316.25	79.34	4	0	0	4
Chr2-cluster-2	2,044,078	2,045,496	1.418	499	94.08	0	2	0	2
Chr2-cluster-3	7,479,348	7,483,670	4.322	75	83.89	1	0	1	2
Chr2-cluster-4	8,602,138	8,602,333	195	95.50	87.77	0	1	1	2
Chr2-cluster-5	9,894,177	9,894,996	819	74.50	83.23	0	0	2	2
Chr2-cluster-6	13,292,110	13,292,814	704	343	83.75	1	0	1	2
Chr2-cluster-7	13,587,272	13,589,503	2.231	141	77.81	2	0	0	2
Chr2-cluster-8	14,637,970	14,640,641	2.671	698.75	84.22	0	0	4	4
Chr2-cluster-9	16,498,431	16,500,792	2.361	106.50	92.02	0	2	0	2
Chr2-cluster-10	17,872,326	17,873,912	1.586	426	94.93	0	2	0	2
Chr3-cluster-1	921.315	926.664	5.349	196.14	92.15	0	6	1	7
Chr3-cluster-2	1,975,241	1,979,625	4.384	750.50	88.41	1	1	0	2
Chr3-cluster-3	3,155,841	3,157,477	1.636	327.67	77.14	3	0	0	3
Chr3-cluster-4	8,020,497	8,022,745	2.248	109	83.78	0	0	3	3
Chr3-cluster-5	10,380,144	10,380,509	365	110.50	84.36	1	0	1	2
Chr3-cluster-6	14,970,393	14,970,566	173	78.50	85.19	1	1	0	2
Chr3-cluster-7	15,085,527	15,085,812	285	139.50	83.63	1	1	0	2
Chr3-cluster-8	16,470,074	16,470,223	149	61.50	95.99	0	2	0	2
Chr4-cluster-1	61.161	61.426	265	118.50	79.65	2	0	0	2
Chr4-cluster-2	143.728	143.91	182	90	84.41	1	0	1	2
Chr4-cluster-3	4,229,447	4,229,617	170	84.50	86.59	1	1	0	2
Chr4-cluster-4	6,803,722	6,808,479	4.757	134	81.78	2	0	0	2
Chr4-cluster-5	6,883,540	6,888,319	4.779	133	81.36	1	0	1	2
Chr4-cluster-6	7,877,032	7,878,861	1.829	110.33	93.72	0	3	0	3
Chr4-cluster-7	9,968,744	9,969,072	328	162	82.51	1	0	1	2
Chr4-cluster-8	13,358,674	13,360,356	1.682	820.50	93.03	0	2	0	2
Chr4-cluster-9	13,443,315	13,444,266	951	471	80.18	2	0	0	2
Chr4-cluster-10	14,275,672	14,284,758	9.086	3.043	88.70	0	1	2	3
Chr4-cluster-11	14,294,656	14,299,416	4.76	334	91.38	0	2	0	2
Chr4-cluster-12	14,414,874	14,422,759	7.885	307.09	92.86	0	10	1	11
Chr4-cluster-13	14,472,570	14,483,008	10.438	913.33	91.12	0	6	0	6
Chr4-cluster-14	15,213,471	15,214,407	936	491	88.38	0	1	1	2
Chr4-cluster-15	15,239,670	15,256,420	16.75	2,706.60	90.31	0	4	1	5
Chr4-cluster-16	15,276,352	15,283,192	6.84	528.33	89.89	0	2	1	3
Chr4-cluster-17	15,310,386	15,316,624	6.238	288.38	90.54	0	7	1	8
Chr4-cluster-18	15,463,679	15,464,229	550	275.50	94.09	0	2	0	2
Chr4-cluster-19	16,162,639	16,175,969	13.33	4,489.33	91.37	0	3	0	3
Chr4-cluster-20	16,363,648	16,376,676	13.028	3,278.50	90.53	0	4	0	4
Chr5-cluster-1	1,473,391	1,476,907	3.516	168.50	77.05	2	0	0	2
Chr5-cluster-2	4,098,065	4,099,290	1.225	626.50	80.60	2	0	0	2
Chr5-cluster-3	4,160,174	4,161,407	1.233	627	80.98	2	0	0	2
Chr5-cluster-4	4,490,117	4,490,876	759	369.50	94.63	0	2	0	2
Chr5-cluster-5	6,287,786	6,288,541	755	166.75	81.97	2	0	2	4
Chr5-cluster-6	6,307,638	6,307,899	261	121.50	93.60	0	2	0	2
Chr5-cluster-7	6,366,826	6,371,585	4.759	537.17	93.50	0	6	0	6
Chr5-cluster-8	6,453,130	6,454,821	1.691	822.50	92.33	0	2	0	2
Chr5-cluster-9	6,477,457	6,490,144	12.687	5.513	92.11	0	2	0	2
Chr5-cluster-10	6,498,175	6,498,341	166	83.50	92.92	0	2	0	2
Chr5-cluster-11	6,537,590	6,545,855	8.265	4.156	91.43	0	2	0	2
Chr5-cluster-12	6,558,654	6,569,093	10.439	2,124.25	93.40	0	4	0	4
Chr5-cluster-13	6,574,954	6,576,766	1.812	601.33	89.18	0	2	1	3
Chr5-cluster-14	6,589,452	6,596,237	6.785	2,271.67	92.24	0	3	0	3
Chr5-cluster-15	6,638,124	6,643,199	5.075	1,686.67	92.13	0	3	0	3
Chr5-cluster-16	6,684,451	6,690,100	5.649	2,849.50	93.52	0	2	0	2
Chr5-cluster-17	6,839,582	6,841,312	1.73	532	91.45	0	3	0	3
Chr5-cluster-18	6,963,435	6,970,448	7.013	1.218	94.94	0	2	0	2
Chr5-cluster-19	6,982,603	6,988,222	5.619	1,099.40	93.94	0	5	0	5
Chr5-cluster-20	6,998,348	7,006,156	7.808	2,627.33	93.49	0	3	0	3
Chr5-cluster-21	7,049,390	7,052,686	3.296	1,675.50	95.74	0	2	0	2
Chr5-cluster-22	7,073,091	7,083,964	10.873	3,627.67	92.04	0	3	0	3
Chr5-cluster-23	7,089,611	7,094,525	4.914	1,135.50	95.45	0	4	0	4
Chr5-cluster-24	8,031,543	8,051,857	20.314	1,753.55	93.63	0	11	0	11
Chr5-cluster-25	8,062,654	8,071,453	8.799	1,356.40	92.51	0	5	0	5
Chr5-cluster-26	8,082,620	8,089,820	7.2	561.50	92.79	0	4	0	4
Chr5-cluster-27	8,102,440	8,119,682	17.242	2,384.20	93.65	0	5	0	5
Chr5-cluster-28	8,183,551	8,188,789	5.238	1.747	93.80	0	3	0	3
Chr5-cluster-29	8,226,954	8,253,674	26.72	13.381	98.88	0	2	0	2
Chr5-cluster-30	8,262,050	8,262,554	504	247	95.10	0	2	0	2
Chr5-cluster-31	8,296,213	8,330,760	34.547	4,820.67	94.92	0	6	0	6
Chr5-cluster-32	8,337,599	8,346,703	9.104	835.80	95.23	0	5	0	5
Chr5-cluster-33	8,406,444	8,445,879	39.435	12,944.33	96.10	0	3	0	3
Chr5-cluster-34	8,483,730	8,500,715	16.985	2,839.50	93.73	0	4	0	4
Chr5-cluster-35	8,546,203	8,561,324	15.121	7,581.50	98.90	0	2	0	2
Chr5-cluster-36	8,619,257	8,634,442	15.185	3,023.33	94.62	0	3	0	3
Chr5-cluster-37	8,674,951	8,697,772	22.821	1,799.44	94.46	0	9	0	9
Chr5-cluster-38	8,735,394	8,736,302	908	459	94.16	0	2	0	2
Chr5-cluster-39	8,742,877	8,749,573	6.696	2,250.67	93.37	0	3	0	3
Chr5-cluster-40	8,990,715	9,000,658	9.943	582.12	92.32	0	7	1	8
Chr5-cluster-41	9,009,044	9,015,934	6.89	312.60	93.74	0	5	0	5
Chr5-cluster-42	9,080,295	9,090,743	10.448	1,358.80	93.37	0	5	0	5
Chr5-cluster-43	9,174,726	9,185,067	10.341	1.535	94.12	0	4	0	4
Chr5-cluster-44	9,203,958	9,205,765	1.807	239	89.73	0	2	0	2
Chr5-cluster-45	12,757,109	12,757,928	819	421	83.82	0	0	2	2
Chr6-cluster-1	577.481	587.048	9.567	2,687.50	94.51	0	2	0	2
Chr6-cluster-2	670.385	679.474	9.089	4,588.50	95.83	0	2	0	2
Chr6-cluster-3	691.108	699.478	8.37	2.087	97.30	0	4	0	4
Chr6-cluster-4	867.763	875.719	7.956	1,769.50	88.39	0	2	0	2
Chr6-cluster-5	903.028	904.075	1.047	210.33	81.78	2	1	0	3
Chr6-cluster-6	1,208,508	1,217,609	9.101	2,023.67	94.15	0	3	0	3
Chr6-cluster-7	1,318,599	1,323,368	4.769	2,393.50	95.95	0	2	0	2
Chr6-cluster-8	2,022,861	2,026,963	4.102	182.11	85.69	2	4	3	9
Chr6-cluster-9	2,155,391	2,156,901	1.51	133.75	86.82	1	2	1	4
Chr6-cluster-10	2,842,280	2,842,543	263	131.50	96.26	0	2	0	2
Chr6-cluster-11	3,046,739	3,051,333	4.594	1,539.33	92.70	0	3	0	3
Chr6-cluster-12	3,078,987	3,084,129	5.142	1.72	93.67	0	3	0	3
Chr6-cluster-13	3,091,704	3,100,331	8.627	775.40	91.34	0	5	0	5
Chr6-cluster-14	3,176,135	3,182,768	6.633	792.25	91.86	0	3	1	4
Chr6-cluster-15	3,240,085	3,247,627	7.542	2,482.33	93.05	0	3	0	3
Chr6-cluster-16	3,270,233	3,274,646	4.413	2.205	89.81	0	2	0	2
Chr6-cluster-17	3,310,559	3,315,299	4.74	237.50	93.49	0	2	0	2
Chr6-cluster-18	3,322,108	3,322,394	286	134.50	96.78	0	2	0	2
Chr6-cluster-19	3,477,264	3,490,860	13.596	4.569	93.77	0	3	0	3
Chr6-cluster-20	3,529,509	3,532,094	2.585	1.291	92.58	0	2	0	2
Chr6-cluster-21	3,896,903	3,899,575	2.672	181.33	97.05	0	6	0	6
Chr6-cluster-22	4,030,969	4,038,401	7.432	1,570.75	95.79	0	4	0	4
Chr6-cluster-23	4,069,073	4,078,125	9.052	2,261.50	97.57	0	4	0	4
Chr6-cluster-24	4,091,324	4,099,022	7.698	2,574.33	95.54	0	3	0	3
Chr6-cluster-25	4,240,436	4,266,500	26.064	6,525.50	98.99	0	4	0	4
Chr6-cluster-26	4,479,310	4,484,562	5.252	2.659	92.41	0	2	0	2
Chr6-cluster-27	4,507,798	4,510,943	3.145	683.50	94.28	0	2	0	2
Chr6-cluster-28	5,202,708	5,202,967	259	127	86.97	0	1	1	2
Chr6-cluster-29	5,370,511	5,372,100	1.589	569	95.74	0	2	0	2
Chr6-cluster-30	8,282,913	8,283,269	356	177	83.14	1	0	1	2
Chr6-cluster-31	12,714,762	12,715,385	623	313.50	87.87	0	1	1	2
Chr7-cluster-1	561.885	562.251	366	152.50	76.72	2	0	0	2
Chr7-cluster-2	571.752	572.119	367	152.50	76.72	2	0	0	2
Chr7-cluster-3	1,470,900	1,471,330	430	132.67	84.78	1	0	2	3
Chr7-cluster-4	2,179,495	2,191,698	12.203	6.105	99.53	0	2	0	2
Chr7-cluster-5	2,944,491	2,946,561	2.07	210	91.87	0	1	1	2
Chr7-cluster-6	3,132,260	3,139,146	6.886	1,740.25	88.33	0	3	1	4
Chr7-cluster-7	3,148,904	3,162,656	13.752	738.27	90.54	0	10	1	11
Chr7-cluster-8	3,172,460	3,181,761	9.301	1,564.50	87	0	2	4	6
Chr7-cluster-9	3,304,316	3,304,604	288	148	90.77	0	2	0	2
Chr7-cluster-10	4,311,118	4,314,379	3.261	1.631	81.73	1	0	1	2
Chr7-cluster-11	4,377,089	4,380,036	2.947	1,487.50	83.76	1	0	1	2
Chr7-cluster-12	4,612,451	4,613,235	784	396	88.52	0	1	1	2
Chr7-cluster-13	4,971,485	4,977,462	5.977	1,250.33	81.88	2	1	0	3
Chr7-cluster-14	5,176,458	5,178,928	2.47	1.254	82.77	1	0	1	2
Chr7-cluster-15	5,315,613	5,321,834	6.221	429.67	80.47	3	0	0	3
Chr7-cluster-16	5,346,053	5,347,628	1.575	98	80.37	2	0	0	2
Chr7-cluster-17	5,355,414	5,360,106	4.692	73	82.22	1	0	1	2
Chr7-cluster-18	5,369,368	5,375,081	5.713	1,377.50	77.64	2	0	0	2
Chr7-cluster-19	5,533,254	5,535,822	2.568	1.29	81.93	2	0	0	2
Chr7-cluster-20	5,553,629	5,554,477	848	79	82.95	1	0	1	2
Chr7-cluster-21	5,597,920	5,601,988	4.068	980.50	84.23	1	0	1	2
Chr7-cluster-22	5,612,864	5,615,414	2.55	1,288.50	84.43	1	0	1	2
Chr7-cluster-23	5,654,770	5,658,831	4.061	993	84.06	1	0	1	2
Chr7-cluster-24	5,814,531	5,817,009	2.478	1.247	83.44	1	0	1	2
Chr7-cluster-25	5,852,085	5,858,184	6.099	1.34	89.47	1	1	0	2
Chr7-cluster-26	5,999,656	6,013,876	14.22	906.09	93.23	0	11	0	11
Chr7-cluster-27	6,022,138	6,023,499	1.361	645.50	92.21	0	2	0	2
Chr7-cluster-28	6,043,185	6,051,707	8.522	2,848.33	94.04	0	3	0	3
Chr7-cluster-29	6,503,062	6,510,124	7.062	1.037	82.47	1	0	1	2
Chr7-cluster-30	6,535,504	6,535,811	307	87	82.28	1	0	1	2
Chr7-cluster-31	6,909,821	6,919,203	9.382	1,896.33	92.80	0	3	0	3
Chr7-cluster-32	7,195,902	7,203,733	7.831	2,632.33	95.14	0	3	0	3
Chr7-cluster-33	8,061,039	8,061,490	451	204	74.66	2	0	0	2
Chr7-cluster-34	8,860,774	8,861,005	231	79.50	83.82	0	0	2	2
Chr7-cluster-35	11,953,830	11,954,326	496	131	80.70	2	0	0	2
Chr7-cluster-36	14,430,488	14,430,774	286	130.50	84.82	1	0	1	2
Chr8-cluster-1	4,386,586	4,387,024	438	214.50	93.30	0	2	0	2
Chr8-cluster-2	5,099,830	5,100,252	422	208.50	79.86	1	0	1	2
Chr8-cluster-3	5,466,583	5,466,983	400	161	81.32	2	0	0	2
Chr8-cluster-4	5,742,666	5,743,075	409	139	85.32	0	0	2	2
Chr8-cluster-5	10,148,193	10,148,397	204	108.50	79.27	2	0	0	2
Chr8-cluster-6	14,645,258	14,647,574	2.316	79	94.56	0	2	1	3
Chr9-cluster-1	3,656,331	3,659,548	3.217	236.33	79.64	2	0	1	3
Chr9-cluster-2	3,874,124	3,875,155	1.031	126.33	87.33	0	1	2	3
Chr9-cluster-3	4,097,374	4,097,871	497	238	94.76	0	2	0	2
Chr9-cluster-4	5,247,945	5,248,276	331	170	79.93	2	0	0	2
Chr9-cluster-5	6,485,603	6,497,084	11.481	1,842.75	84.19	0	0	4	4
Chr9-cluster-6	8,635,739	8,642,491	6.752	3.423	85.63	0	0	2	2
Chr9-cluster-7	8,882,325	8,884,023	1.698	227	92.72	0	2	0	2
Chr9-cluster-8	9,168,043	9,169,261	1.218	527	97.48	0	2	0	2
Chr9-cluster-9	9,215,480	9,226,821	11.341	2.253	95.72	0	5	0	5
Chr9-cluster-10	9,827,992	9,828,441	449	103.33	81.64	3	0	0	3
Chr9-cluster-11	9,882,007	9,882,820	813	406.50	85.67	0	0	2	2
Chr9-cluster-12	10,116,251	10,119,866	3.615	360.50	91.62	0	4	0	4
Chr9-cluster-13	12,155,281	12,155,831	550	192.50	79.87	2	0	0	2
Chr9-cluster-14	12,936,938	12,937,176	238	120.50	96.90	0	2	0	2
scaf102-cluster-1	110	699	589	259	88.29	0	2	0	2
scaf102-cluster-2	16.721	22.513	5.792	623.50	94.53	0	3	1	4
scaf139-cluster-1	37.281	38.775	1.494	90	80.98	1	0	1	2
scaf173-cluster-1	4.059	7.777	3.718	1.236	93.96	0	3	0	3
scaf242-cluster-1	19.538	25	5.462	2.738	92.50	0	2	0	2
scaf243-cluster-1	14.053	25	10.947	2,732.25	91.45	0	4	0	4
scaf436-cluster-1	2.57	2.775	205	78	83.43	1	0	1	2
scaf460-cluster-1	1.58	1.751	171	86.50	86.64	0	0	2	2
scaf522-cluster-1	397	1	603	281.50	99.19	0	2	0	2
scaf75-cluster-1	8.82	11.324	2.504	1.258	83.18	0	0	2	2

## Sheet: Supplemental Table S5
Supplemental Table S5: Correlation analysis between average sequence identity of NUPTs in every cluster and the number of integrants partitioned by episode of NUPTs’ formation.
Method	Correlation coefficient	P	Episode
Kendall's rank correlation tau	-0.0239	0.888	I
Spearman's rank correlation rho	-0.0307	0.887	I
Kendall's rank correlation tau	-0.00322	0.958	II
Spearman's rank correlation rho	-0.00285	0.972	II
